# Supplementary material for: Multicentre Evaluation of the EUCAST Rapid Antimicrobial Susceptibility Testing (RAST) Extending Analysis to 16–20 Hours Reading Time
Source: Antibiotics (Basel). 2022 Oct 13;11(10):1404. doi: 10.3390/antibiotics11101404 (PMC9599042; doi:10.3390/antibiotics11101404)
Supplement: Supplementary file 1 [file antibiotics-11-01404-s001.zip]

Archive with 1 entries (1 files):
- antibiotics-1956259-supplementary.pdf
